# Supplementary material for: Adrenal SGLT1 or SGLT2 as predictors of atherosclerosis under chronic stress based on a computer algorithm
Source: PeerJ. 2023 Aug 30;11:e15647. doi: 10.7717/peerj.15647 (PMC10474830; doi:10.7717/peerj.15647)
Supplement: Supplemental Information 1 [file peerj-11-15647-s001.zip]

Archive with 85 entries (71 files):
- Raw Data/
- Raw Data/Back propagation (BP) neural network raw data/
- Raw Data/Back propagation (BP) neural network raw data/1.Edema/
- Raw Data/Back propagation (BP) neural network raw data/1.Edema/1.edema P value.pdf
- Raw Data/Back propagation (BP) neural network raw data/1.Edema/2.edema regression.pdf
- Raw Data/Back propagation (BP) neural network raw data/1.Edema/3.edema error comparison.pdf
- Raw Data/Back propagation (BP) neural network raw data/1.Edema/4.edema error contrast percentage.pdf
- Raw Data/Back propagation (BP) neural network raw data/1.Edema/5.Raw data for network model of edema degree.xlsx
- Raw Data/Back propagation (BP) neural network raw data/2.Reticulated fibers/
- Raw Data/Back propagation (BP) neural network raw data/2.Reticulated fibers/1.Reticular fiber P value.pdf
- Raw Data/Back propagation (BP) neural network raw data/2.Reticulated fibers/2. Reticular fiber regression.pdf
- Raw Data/Back propagation (BP) neural network raw data/2.Reticulated fibers/3.Error comparison of reticulated fiber.pdf
- Raw Data/Back propagation (BP) neural network raw data/2.Reticulated fibers/4.Error of reticulated fiber.pdf
- Raw Data/Back propagation (BP) neural network raw data/2.Reticulated fibers/5.Raw data of the network model for the degree of fracture of reticulated fiber.xlsx
- Raw Data/Back propagation (BP) neural network raw data/3.Glycogen content/
- Raw Data/Back propagation (BP) neural network raw data/3.Glycogen content/1.Glycogen content P value.pdf
- Raw Data/Back propagation (BP) neural network raw data/3.Glycogen content/2.Glycogen content regression.pdf
- Raw Data/Back propagation (BP) neural network raw data/3.Glycogen content/3.Percentage error of glycogen content.pdf
- Raw Data/Back propagation (BP) neural network raw data/3.Glycogen content/4.Error of glycogen content.pdf
- Raw Data/Back propagation (BP) neural network raw data/3.Glycogen content/5.Raw data for network model of glycogen content.xlsx
- Raw Data/Correlation data of edema, reticulocyte fibre breakage and glycogen content/
- Raw Data/Correlation data of edema, reticulocyte fibre breakage and glycogen content/Correlation data of edema, reticulocyte fibre breakage and glycogen content.pzfx
- Raw Data/Correlation data of edema, reticulocyte fibre breakage and glycogen content/Correlation data of edema, reticulocyte fibre breakage and glycogen content.spv
- Raw Data/Correlation raw data.sav
- Raw Data/Correlation raw data.txt
- Raw Data/Edema, reticulocyte fiber breakage, glycogen content in relation to SGLT1 and SGLT2 expression/
- Raw Data/Edema, reticulocyte fiber breakage, glycogen content in relation to SGLT1 and SGLT2 expression/Edema, reticulocyte fiber breakage, glycogen content in relation to SGLT1 and SGLT2 expression.pdf
- Raw Data/Edema, reticulocyte fiber breakage, glycogen content in relation to SGLT1 and SGLT2 expression/Edema, reticulocyte fiber breakage, glycogen content in relation to SGLT1 and SGLT2 expression.pzfx
- Raw Data/Edema, reticulocyte fiber breakage, glycogen content in relation to SGLT1 and SGLT2 expression/Edema, reticulocyte fiber breakage, glycogen content in relation to SGLT1 and SGLT2 expression.spv
- Raw Data/ROC raw data/
- Raw Data/ROC raw data/1.SGLT1-edema.pdf
- Raw Data/ROC raw data/2.SGLT1-reticular fiber .pdf
- Raw Data/ROC raw data/3.SGLT1-glycogen content.pdf
- Raw Data/ROC raw data/4.SGLT2-edema.pdf
- Raw Data/ROC raw data/5.SGLT2-reticular fiber .pdf
- Raw Data/ROC raw data/6.SGLT2-glycogen content.pdf
- Raw Data/ROC raw data/ROC raw data.xlsx
- Raw Data/ROC raw data/~$roc-2+▌.xlsx
- Raw Data/Raw data for support vector machine(SVM)/
- Raw Data/Raw data for support vector machine(SVM)/code file.txt
- Raw Data/Raw data for support vector machine(SVM)/regression.xlsx
- Raw Data/Raw data related to interpolation algorithm/
- Raw Data/Raw data related to interpolation algorithm/1.edema/
- Raw Data/Raw data related to interpolation algorithm/1.edema/4.Raw data of interpolation algorithm for correlation of edema with SGLT1 and SGLT2.xlsx
- Raw Data/Raw data related to interpolation algorithm/1.edema/A high-risk warning indicator for adrenal edema.pdf
- Raw Data/Raw data related to interpolation algorithm/1.edema/code file.txt
- Raw Data/Raw data related to interpolation algorithm/1.edema/three-dimensional (3D) stereogram.pdf
- Raw Data/Raw data related to interpolation algorithm/2.Reticulated fibers/
- Raw Data/Raw data related to interpolation algorithm/2.Reticulated fibers/4.Raw data of interpolation algorithm for correlation of reticulated fiber with SGLT1 and SGLT2.xlsx
- Raw Data/Raw data related to interpolation algorithm/2.Reticulated fibers/A high-risk warning indicator for reticulated fibers.pdf
- Raw Data/Raw data related to interpolation algorithm/2.Reticulated fibers/code file.txt
- Raw Data/Raw data related to interpolation algorithm/2.Reticulated fibers/three-dimensional (3D) stereogram.pdf
- Raw Data/Raw data related to interpolation algorithm/3.Glycogen content/
- Raw Data/Raw data related to interpolation algorithm/3.Glycogen content/4.Raw data of interpolation algorithm for correlation of glycogen content with SGLT1 and SGLT2.xlsx
- Raw Data/Raw data related to interpolation algorithm/3.Glycogen content/A high-risk warning indicator for glycogen content.pdf
- Raw Data/Raw data related to interpolation algorithm/3.Glycogen content/code file.txt
- Raw Data/Raw data related to interpolation algorithm/3.Glycogen content/three-dimensional (3D) stereogram.pdf
- Raw Data/SGLT1 and SGLT2 expression levels.xlsx
- Raw Data/The strength of the correlation obtained by the code/
- Raw Data/The strength of the correlation obtained by the code/all.cor.matrix.xls
- Raw Data/The strength of the correlation obtained by the code/all.cor_heatmap.pdf
- Raw Data/The strength of the correlation obtained by the code/all.cor_heatmap.png
- Raw Data/The strength of the correlation obtained by the code/all.cor_pvalue.list.xls
- Raw Data/The strength of the correlation obtained by the code/all.pvalue.matrix.xls
- Raw Data/The strength of the correlation obtained by the code/run_log.txt
- Raw Data/SVM Code/ceate_train_test_data.m
- Raw Data/SVM Code/code.txt
- Raw Data/SVM Code/main_SVR.m
- Raw Data/SVM Code/maxmin_guiyihua.m
- Raw Data/SVM Code/MSE_RMSE_MBE_MAE.m
- Raw Data/SVM Code/read_excel.m
- Raw Data/SVM Code/shandiantu.m
- Raw Data/SVM Code/svr.mat
- Raw Data/SVM Code/veiw_duibi.m
- Raw Data/SVM Code/xiangguan.xlsx
- SVM Code/ceate_train_test_data.m
- SVM Code/code.txt
- SVM Code/main_SVR.m
- SVM Code/maxmin_guiyihua.m
- SVM Code/MSE_RMSE_MBE_MAE.m
- SVM Code/read_excel.m
- SVM Code/shandiantu.m
- SVM Code/svr.mat
- SVM Code/veiw_duibi.m
- SVM Code/xiangguan.xlsx
