# Supplementary material for: Adrenal SGLT1 or SGLT2 as predictors of atherosclerosis under chronic stress based on a computer algorithm
Source: PeerJ. 2023 Aug 30;11:e15647. doi: 10.7717/peerj.15647 (PMC10474830; doi:10.7717/peerj.15647)
Supplement: Supplemental Information 1 [file peerj-11-15647-s001.zip › Raw Data/Back propagation (BP) neural network raw data/2.Reticulated fibers/5.Raw data of the network model for the degree of fracture of reticulated fiber.xlsx]

## Sheet: Sheet1
SGLT1	SGLT2	Reticular fiber
15.934	14.682	12.726
16.563	15.036	14.257
17.392	15.827	14.425
17.538	16.371	14.561
17.748	16.372	14.998
17.768	16.891	15.002
17.831	17.499	15.985
18.119	18.089	17.101
18.308	18.17	17.451
19.552	18.496	18.381
20.028	18.618	19.566
20.598	18.666	19.593
20.638	18.846	21.612
20.775	19.036	22.844
21.035	19.255	24.367
18.078	19.152	10.109
18.877	20.112	11.49
19.587	20.296	11.702
21.18	21.207	14.415
21.474	21.299	15.261
21.671	21.374	15.4
21.724	21.549	15.655
21.85	21.689	16.312
22.161	22.099	16.524
22.221	23.068	17.837
22.352	23.228	17.978
22.387	23.438	18.67
22.988	23.446	20.49
23.431	23.601	22.757
23.524	23.714	23.778
20.185	18.414	11.176
20.383	18.415	13.214
20.694	18.519	17.172
20.923	18.619	19.615
21.014	18.677	19.762
21.084	18.782	19.812
21.187	18.824	20.337
21.357	18.977	20.879
21.609	19.134	21.165
21.847	19.669	21.212
21.923	20	23.087
21.95	20.418	23.439
22.071	20.787	23.88
22.111	21.931	23.939
22.169	24.474	29.045
24.195	23.633	15.684
24.301	23.804	15.687
24.495	23.901	17.361
24.978	24.076	17.568
25.107	24.19	17.804
25.816	24.58	17.922
26.002	24.939	23.112
26.08	25.014	23.484
26.301	25.155	23.776
27.113	26.794	25.316
27.865	27.705	25.316
28.722	28.585	25.618
29.653	29.465	28.429
30.27	29.98	30.054
31.346	32.016	30.288
