# Supplementary material for: Adrenal SGLT1 or SGLT2 as predictors of atherosclerosis under chronic stress based on a computer algorithm
Source: PeerJ. 2023 Aug 30;11:e15647. doi: 10.7717/peerj.15647 (PMC10474830; doi:10.7717/peerj.15647)
Supplement: Supplemental Information 1 [file peerj-11-15647-s001.zip › Raw Data/Back propagation (BP) neural network raw data/3.Glycogen content/5.Raw data for network model of glycogen content.xlsx]

## Sheet: Sheet1
SGLT1	SGLT2	Glycogen
15.934	14.682	15.796
16.563	15.036	16.911
17.392	15.827	21.67
17.538	16.371	21.926
17.748	16.372	22.073
17.768	16.891	22.261
17.831	17.499	22.296
18.119	18.089	22.663
18.308	18.17	25.314
19.552	18.496	26.635
20.028	18.618	27.059
20.598	18.666	28.334
20.638	18.846	28.418
20.775	19.036	31.313
21.035	19.255	35.03
18.078	19.152	13.081
18.877	20.112	15.196
19.587	20.296	27.282
21.18	21.207	27.978
21.474	21.299	28.145
21.671	21.374	29.383
21.724	21.549	29.433
21.85	21.689	29.735
22.161	22.099	31.931
22.221	23.068	34.771
22.352	23.228	35.091
22.387	23.438	36.05
22.988	23.446	36.247
23.431	23.601	36.753
23.524	23.714	42.767
20.185	18.414	13.821
20.383	18.415	14.106
20.694	18.519	14.731
20.923	18.619	17.773
21.014	18.677	20.801
21.084	18.782	21.89
21.187	18.824	23.888
21.357	18.977	26.081
21.609	19.134	26.227
21.847	19.669	26.655
21.923	20	29.958
21.95	20.418	32.908
22.071	20.787	33.936
22.111	21.931	35.682
22.169	24.474	36.901
24.195	23.633	16.935
24.301	23.804	21.941
24.495	23.901	22.678
24.978	24.076	27.048
25.107	24.19	27.716
25.816	24.58	31.153
26.002	24.939	33.55
26.08	25.014	37.019
26.301	25.155	37.604
27.113	26.794	41.208
27.865	27.705	42.197
28.722	28.585	43.074
29.653	29.465	43.116
30.27	29.98	45.179
31.346	32.016	48.058
