# Supplementary material for: Adrenal SGLT1 or SGLT2 as predictors of atherosclerosis under chronic stress based on a computer algorithm
Source: PeerJ. 2023 Aug 30;11:e15647. doi: 10.7717/peerj.15647 (PMC10474830; doi:10.7717/peerj.15647)
Supplement: Supplemental Information 1 [file peerj-11-15647-s001.zip › Raw Data/Correlation raw data.txt]

group	Edema	Glycogen	Reticular fiber	SGLT1	SGLT2
1	19.681	15.796	12.726	15.934	14.682
2	21.029	16.911	14.257	16.563	15.036
3	21.208	21.67	14.425	17.392	15.827
4	26.959	21.926	14.561	17.538	16.371
5	27.249	22.073	14.998	17.748	16.372
6	29.819	22.261	15.002	17.768	16.891
7	30.439	22.296	15.985	17.831	17.499
8	33.637	22.663	17.101	18.119	18.089
9	36.247	25.314	17.451	18.308	18.17
10	36.303	26.635	18.381	19.552	18.496
11	39.479	27.059	19.566	20.028	18.618
12	40.266	28.334	19.593	20.598	18.666
13	54.494	28.418	21.612	20.638	18.846
14	61.658	31.313	22.844	20.775	19.036
15	66.028	35.03	24.367	21.035	19.255
16	31.96	13.081	10.109	18.078	19.152
17	34.159	15.196	11.49	18.877	20.112
18	36.059	27.282	11.702	19.587	20.296
19	36.215	27.978	14.415	21.18	21.207
20	38.706	28.145	15.261	21.474	21.299
21	38.986	29.383	15.4	21.671	21.374
22	39.372	29.433	15.655	21.724	21.549
23	41.055	29.735	16.312	21.85	21.689
24	43.878	31.931	16.524	22.161	22.099
25	44.477	34.771	17.837	22.221	23.068
26	45.123	35.091	17.978	22.352	23.228
27	46.145	36.05	18.67	22.387	23.438
28	48.013	36.247	20.49	22.988	23.446
29	49.588	36.753	22.757	23.431	23.601
30	49.615	42.767	23.778	23.524	23.714
31	16.957	13.821	11.176	20.185	18.414
32	17.369	14.106	13.214	20.383	18.415
33	20.846	14.731	17.172	20.694	18.519
34	23.165	17.773	19.615	20.923	18.619
35	30.28	20.801	19.762	21.014	18.677
36	31.904	21.89	19.812	21.084	18.782
37	33.352	23.888	20.337	21.187	18.824
38	40.393	26.081	20.879	21.357	18.977
39	42.366	26.227	21.165	21.609	19.134
40	45.662	26.655	21.212	21.847	19.669
41	47.15	29.958	23.087	21.923	20
42	48.095	32.908	23.439	21.95	20.418
43	49.633	33.936	23.88	22.071	20.787
44	50.013	35.682	23.939	22.111	21.931
45	54.118	36.901	29.045	22.169	24.474
46	25.402	16.935	15.684	24.195	23.633
47	27.062	21.941	15.687	24.301	23.804
48	33.067	22.678	17.361	24.495	23.901
49	33.519	27.048	17.568	24.978	24.076
50	34.116	27.716	17.804	25.107	24.19
51	47.777	31.153	17.922	25.816	24.58
52	61.286	33.55	23.112	26.002	24.939
53	61.308	37.019	23.484	26.08	25.014
54	65.981	37.604	23.776	26.301	25.155
55	66.475	41.208	25.316	27.113	26.794
56	66.723	42.197	25.316	27.865	27.705
57	67.35	43.074	25.618	28.722	28.585
58	67.986	43.116	28.429	29.653	29.465
59	71.125	45.179	30.054	30.27	29.98
60	78.468	48.058	30.288	31.346	32.016
