# Supplementary material for: Adrenal SGLT1 or SGLT2 as predictors of atherosclerosis under chronic stress based on a computer algorithm
Source: PeerJ. 2023 Aug 30;11:e15647. doi: 10.7717/peerj.15647 (PMC10474830; doi:10.7717/peerj.15647)
Supplement: Supplemental Information 1 [file peerj-11-15647-s001.zip › Raw Data/ROC raw data/ROC raw data.xlsx]

## Sheet: Sheet1
group	Edema	Glycogen	Reticular fiber	SGLT1	SGLT2
1	0	0	0	15.934	14.682
1	0	0	0	16.563	15.036
1	0	0	0	17.392	15.827
1	0	0	0	17.538	16.371
1	0	0	0	17.748	16.372
1	0	0	0	17.768	16.891
1	0	0	0	17.831	17.499
1	0	0	0	18.119	18.089
1	0	0	0	18.308	18.17
1	0	0	0	19.552	18.496
1	0	0	1	20.028	18.618
1	0	0	1	20.598	18.666
1	1	0	1	20.638	18.846
1	1	1	1	20.775	19.036
1	1	1	1	21.035	19.255
2	0	0	0	18.078	19.152
2	0	0	0	18.877	20.112
2	0	0	0	19.587	20.296
2	0	0	0	21.18	21.207
2	0	0	0	21.474	21.299
2	0	1	0	21.671	21.374
2	0	1	0	21.724	21.549
2	0	1	0	21.85	21.689
2	1	1	0	22.161	22.099
2	1	1	0	22.221	23.068
2	1	1	0	22.352	23.228
2	1	1	0	22.387	23.438
2	1	1	1	22.988	23.446
2	1	1	1	23.431	23.601
2	1	1	1	23.524	23.714
3	0	0	0	20.185	18.414
3	0	0	0	20.383	18.415
3	0	0	0	20.694	18.519
3	0	0	1	20.923	18.619
3	0	0	1	21.014	18.677
3	0	0	1	21.084	18.782
3	0	0	1	21.187	18.824
3	0	0	1	21.357	18.977
3	1	0	1	21.609	19.134
3	1	0	1	21.847	19.669
3	1	1	1	21.923	20
3	1	1	1	21.95	20.418
3	1	1	1	22.071	20.787
3	1	1	1	22.111	21.931
3	1	1	1	22.169	24.474
4	0	0	0	24.195	23.633
4	0	0	0	24.301	23.804
4	0	0	0	24.495	23.901
4	0	0	0	24.978	24.076
4	0	0	0	25.107	24.19
4	1	1	0	25.816	24.58
4	1	1	1	26.002	24.939
4	1	1	1	26.08	25.014
4	1	1	1	26.301	25.155
4	1	1	1	27.113	26.794
4	1	1	1	27.865	27.705
4	1	1	1	28.722	28.585
4	1	1	1	29.653	29.465
4	1	1	1	30.27	29.98
4	1	1	1	31.346	32.016
