# Supplementary material for: Adrenal SGLT1 or SGLT2 as predictors of atherosclerosis under chronic stress based on a computer algorithm
Source: PeerJ. 2023 Aug 30;11:e15647. doi: 10.7717/peerj.15647 (PMC10474830; doi:10.7717/peerj.15647)
Supplement: Supplemental Information 1 [file peerj-11-15647-s001.zip › Raw Data/Raw data related to interpolation algorithm/1.edema/4.Raw data of interpolation algorithm for correlation of edema with SGLT1 and SGLT2.xlsx]

## Sheet: Sheet1
X	Y	Z
SGLT1	SGLT2	Edema
15.934	14.682	19.681
16.563	15.036	21.029
17.392	15.827	21.208
17.538	16.371	26.959
17.748	16.372	27.249
17.768	16.891	29.819
17.831	17.499	30.439
18.119	18.089	33.637
18.308	18.17	36.247
19.552	18.496	36.303
20.028	18.618	39.479
20.598	18.666	40.266
20.638	18.846	54.494
20.775	19.036	61.658
21.035	19.255	66.028
18.078	19.152	31.96
18.877	20.112	34.159
19.587	20.296	36.059
21.18	21.207	36.215
21.474	21.299	38.706
21.671	21.374	38.986
21.724	21.549	39.372
21.85	21.689	41.055
22.161	22.099	43.878
22.221	23.068	44.477
22.352	23.228	45.123
22.387	23.438	46.145
22.988	23.446	48.013
23.431	23.601	49.588
23.524	23.714	49.615
20.185	18.414	16.957
20.383	18.415	17.369
20.694	18.519	20.846
20.923	18.619	23.165
21.014	18.677	30.28
21.084	18.782	31.904
21.187	18.824	33.352
21.357	18.977	40.393
21.609	19.134	42.366
21.847	19.669	45.662
21.923	20	47.15
21.95	20.418	48.095
22.071	20.787	49.633
22.111	21.931	50.013
22.169	24.474	54.118
24.195	23.633	25.402
24.301	23.804	27.062
24.495	23.901	33.067
24.978	24.076	33.519
25.107	24.19	34.116
25.816	24.58	47.777
26.002	24.939	61.286
26.08	25.014	61.308
26.301	25.155	65.981
27.113	26.794	66.475
27.865	27.705	66.723
28.722	28.585	67.35
29.653	29.465	67.986
30.27	29.98	71.125
31.346	32.016	78.468
