# Supplementary material for: Adrenal SGLT1 or SGLT2 as predictors of atherosclerosis under chronic stress based on a computer algorithm
Source: PeerJ. 2023 Aug 30;11:e15647. doi: 10.7717/peerj.15647 (PMC10474830; doi:10.7717/peerj.15647)
Supplement: Supplemental Information 1 [file peerj-11-15647-s001.zip › Raw Data/Raw data related to interpolation algorithm/2.Reticulated fibers/code file.txt]

a=0:2:60;
b=0:2:40;
[x,y]=meshgrid(a,b);
t=fittedmodel(x,y);
[n1,n2]=size(t);
for i=1:n1
    for j=1:n2
        if t(i,j)<=0
            t(i,j)=0;
        else
            t(i,j)=t(i,j);
        end
    end
end
surf(x,y,t);
xlim([0, 60]);%只设定x轴的绘制范围
set(gca,'XTick',0:2:60) %改变x轴坐标间隔显示 这里间隔为2
ylim([0, 40]);%只设定y轴的绘制范围
set(gca,'YTick',0:2:40) %改变x轴坐标间隔显示 这里间隔为2
zlim([0, 250]);%只设定x轴的绘制范围
set(gca,'ZTick',0:10:250) %改变x轴坐标间隔显示 这里间隔为2
%x1=xlabel({'SGLT1'},'fontsize',8,'fontname','Arial');     % x轴标题
%x2=ylabel({'SGLT2'},'fontsize',8,'fontname','Arial');     % x轴标题
set(gca,'FontSize',8,'fontname','Arial');
view(90,-90);
x1=xlabel({'SGLT1'},'fontsize',8,'fontname','Arial');     % x轴标题
x2=ylabel('SGLT2','fontsize',8,'fontname','Arial');         % y轴标题
x3=zlabel('Proportion of broken reticular fiber','fontsize',8,'fontname','Arial');         % y轴标题
set(x1,'Rotation',90);    % y轴名称旋转
set(x2,'Rotation',0);    % y轴名称旋转
set(x3,'Rotation',90);    % y轴名称旋转
