# Supplementary material for: Adrenal SGLT1 or SGLT2 as predictors of atherosclerosis under chronic stress based on a computer algorithm
Source: PeerJ. 2023 Aug 30;11:e15647. doi: 10.7717/peerj.15647 (PMC10474830; doi:10.7717/peerj.15647)
Supplement: Supplemental Information 1 [file peerj-11-15647-s001.zip › Raw Data/SGLT1 and SGLT2 expression levels.xlsx]

## Sheet: Sheet1
group	Edema	Glycogen	Reticular fiber	SGLT1	SGLT2
1	19.681	15.796	12.726	15.934	14.682
1	21.029	16.911	14.257	16.563	15.036
1	21.208	21.67	14.425	17.392	15.827
1	26.959	21.926	14.561	17.538	16.371
1	27.249	22.073	14.998	17.748	16.372
1	29.819	22.261	15.002	17.768	16.891
1	30.439	22.296	15.985	17.831	17.499
1	33.637	22.663	17.101	18.119	18.089
1	36.247	25.314	17.451	18.308	18.17
1	36.303	26.635	18.381	19.552	18.496
1	39.479	27.059	19.566	20.028	18.618
1	40.266	28.334	19.593	20.598	18.666
1	54.494	28.418	21.612	20.638	18.846
1	61.658	31.313	22.844	20.775	19.036
1	66.028	35.03	24.367	21.035	19.255
2	31.96	13.081	10.109	18.078	19.152
2	34.159	15.196	11.49	18.877	20.112
2	36.059	27.282	11.702	19.587	20.296
2	36.215	27.978	14.415	21.18	21.207
2	38.706	28.145	15.261	21.474	21.299
2	38.986	29.383	15.4	21.671	21.374
2	39.372	29.433	15.655	21.724	21.549
2	41.055	29.735	16.312	21.85	21.689
2	43.878	31.931	16.524	22.161	22.099
2	44.477	34.771	17.837	22.221	23.068
2	45.123	35.091	17.978	22.352	23.228
2	46.145	36.05	18.67	22.387	23.438
2	48.013	36.247	20.49	22.988	23.446
2	49.588	36.753	22.757	23.431	23.601
2	49.615	42.767	23.778	23.524	23.714
3	16.957	13.821	11.176	20.185	18.414
3	17.369	14.106	13.214	20.383	18.415
3	20.846	14.731	17.172	20.694	18.519
3	23.165	17.773	19.615	20.923	18.619
3	30.28	20.801	19.762	21.014	18.677
3	31.904	21.89	19.812	21.084	18.782
3	33.352	23.888	20.337	21.187	18.824
3	40.393	26.081	20.879	21.357	18.977
3	42.366	26.227	21.165	21.609	19.134
3	45.662	26.655	21.212	21.847	19.669
3	47.15	29.958	23.087	21.923	20
3	48.095	32.908	23.439	21.95	20.418
3	49.633	33.936	23.88	22.071	20.787
3	50.013	35.682	23.939	22.111	21.931
3	54.118	36.901	29.045	22.169	24.474
4	25.402	16.935	15.684	24.195	23.633
4	27.062	21.941	15.687	24.301	23.804
4	33.067	22.678	17.361	24.495	23.901
4	33.519	27.048	17.568	24.978	24.076
4	34.116	27.716	17.804	25.107	24.19
4	47.777	31.153	17.922	25.816	24.58
4	61.286	33.55	23.112	26.002	24.939
4	61.308	37.019	23.484	26.08	25.014
4	65.981	37.604	23.776	26.301	25.155
4	66.475	41.208	25.316	27.113	26.794
4	66.723	42.197	25.316	27.865	27.705
4	67.35	43.074	25.618	28.722	28.585
4	67.986	43.116	28.429	29.653	29.465
4	71.125	45.179	30.054	30.27	29.98
4	78.468	48.058	30.288	31.346	32.016
