# Supplementary material for: Adrenal SGLT1 or SGLT2 as predictors of atherosclerosis under chronic stress based on a computer algorithm
Source: PeerJ. 2023 Aug 30;11:e15647. doi: 10.7717/peerj.15647 (PMC10474830; doi:10.7717/peerj.15647)
Supplement: Supplemental Information 1 [file peerj-11-15647-s001.zip › Raw Data/The strength of the correlation obtained by the code/all.cor.matrix.xls]

var	Edema	Glycogen	Reticular fiber	SGLT1	SGLT2
Edema	1	0.911727161585025	0.845523383806842	0.74361532339468	0.747532932089502
Glycogen	0.911727161585025	1	0.816436439975723	0.747246344956276	0.781392951392439
Reticular fiber	0.845523383806842	0.816436439975723	1	0.707135642416801	0.642991521847648
SGLT1	0.74361532339468	0.747246344956276	0.707135642416801	1	0.958940243122797
SGLT2	0.747532932089502	0.781392951392439	0.642991521847648	0.958940243122797	1
