# Supplementary material for: Adrenal SGLT1 or SGLT2 as predictors of atherosclerosis under chronic stress based on a computer algorithm
Source: PeerJ. 2023 Aug 30;11:e15647. doi: 10.7717/peerj.15647 (PMC10474830; doi:10.7717/peerj.15647)
Supplement: Supplemental Information 1 [file peerj-11-15647-s001.zip › Raw Data/The strength of the correlation obtained by the code/all.cor_pvalue.list.xls]

Var1	Var2	cor	p_value
Glycogen	Edema	0.911727161585025	4.43985390717203e-24
Reticular fiber	Edema	0.845523383806842	1.91811030437153e-17
SGLT1	Edema	0.74361532339468	1.00293412114909e-11
SGLT2	Edema	0.747532932089502	6.81479406380517e-12
Reticular fiber	Glycogen	0.816436439975723	1.86240725307321e-15
SGLT1	Glycogen	0.747246344956276	7.01185350069802e-12
SGLT2	Glycogen	0.781392951392439	1.75094909868362e-13
SGLT1	Reticular fiber	0.707135642416801	2.6976531486779e-10
SGLT2	Reticular fiber	0.642991521847648	3.03046878594483e-08
SGLT2	SGLT1	0.958940243122797	1.96616981087274e-33
