# Supplementary material for: Adrenal SGLT1 or SGLT2 as predictors of atherosclerosis under chronic stress based on a computer algorithm
Source: PeerJ. 2023 Aug 30;11:e15647. doi: 10.7717/peerj.15647 (PMC10474830; doi:10.7717/peerj.15647)
Supplement: Supplemental Information 1 [file peerj-11-15647-s001.zip › Raw Data/The strength of the correlation obtained by the code/all.pvalue.matrix.xls]

var	Edema	Glycogen	Reticular fiber	SGLT1	SGLT2
Edema	0	4.43985390717203e-24	1.91811030437153e-17	1.00293412114909e-11	6.81479406380517e-12
Glycogen	4.43985390717203e-24	0	1.86240725307321e-15	7.01185350069802e-12	1.75094909868362e-13
Reticular fiber	1.91811030437153e-17	1.86240725307321e-15	0	2.6976531486779e-10	3.03046878594483e-08
SGLT1	1.00293412114909e-11	7.01185350069802e-12	2.6976531486779e-10	0	1.96616981087274e-33
SGLT2	6.81479406380517e-12	1.75094909868362e-13	3.03046878594483e-08	1.96616981087274e-33	0
