# Supplementary material for: Adrenal SGLT1 or SGLT2 as predictors of atherosclerosis under chronic stress based on a computer algorithm
Source: PeerJ. 2023 Aug 30;11:e15647. doi: 10.7717/peerj.15647 (PMC10474830; doi:10.7717/peerj.15647)
Supplement: Supplemental Information 1 [file peerj-11-15647-s001.zip › Raw Data/The strength of the correlation obtained by the code/run_log.txt]

[2021-09-15 10:43:37] Start
分析名称：cor
输入参数；
	是否显示边框: yes
	颜色: #009900,#ccffff,#3333ff
	是否显示数字: T
	字体大小: 10
	方法: pearson
	是否显示列名: T
	是否显示行名: T
Format File [输入文件]
输入文件 输入文件 信息: 61 line, 6 col
[2021-09-15 10:43:39] END SUCCEED
