# Supplementary material for: Adrenal SGLT1 or SGLT2 as predictors of atherosclerosis under chronic stress based on a computer algorithm
Source: PeerJ. 2023 Aug 30;11:e15647. doi: 10.7717/peerj.15647 (PMC10474830; doi:10.7717/peerj.15647)
Supplement: Supplemental Information 1 [file peerj-11-15647-s001.zip › Raw Data/SVM Code/ceate_train_test_data.m]

function [train_in,train_out,test_in,test_out,train_index,test_index] = ceate_train_test_data(samp, ycn,test_cn,flag)


[m,n]=size(samp);
perm = [1:m];
test_index = perm(end-test_cn+1:end);%
test_samp=samp(test_index,:); 
train_index=perm(1:end); 
train_samp=samp(train_index,:);

xcn=n-ycn; 
train_in=train_samp(:,1:xcn); 
train_out=train_samp(:,xcn+1:xcn+ycn);
test_in=test_samp(:,1:xcn); 
test_out=test_samp(:,xcn+1:xcn+ycn); 
end
