# Supplementary material for: Adrenal SGLT1 or SGLT2 as predictors of atherosclerosis under chronic stress based on a computer algorithm
Source: PeerJ. 2023 Aug 30;11:e15647. doi: 10.7717/peerj.15647 (PMC10474830; doi:10.7717/peerj.15647)
Supplement: Supplemental Information 1 [file peerj-11-15647-s001.zip › Raw Data/SVM Code/main_SVR.m]

 
clear;clc
close all;
warning off
 [ samp ] = read_excel(2,2,2,'xiangguan');
%  samp=samp(:,3);
 
 xcn=2; 
 ycn=size(samp,2)-xcn;
 test_cn=20;
 [train_x,train_y,test_x,confirm_out,train_index,test_index] = ceate_train_test_data(samp,ycn,test_cn,4);
 
 simout=[];
%¶ÔÃ¿ÁÐµ¥¶ÀÔ¤²â£¬Ã¿´ÎÖ»ÄÜÔ¤²âÒ»ÁÐ
 for i=1:ycn
     fprintf('µÚ%dÁÐ \n',  i);
  X=train_x;
  Y=train_y(:,i);
 Mdl = fitrsvm(X,Y,  'Standardize',true,'KernelFunction','rbf','KernelScale','auto') ;%ÒÔÐÐÎªµ¥Î»
%  'linear' (default) | 'gaussian' | 'rbf' | 'polynomial'  
%  Mdl = fitrsvm(X,Y) ;%ÒÔÐÐÎªµ¥Î»
 yfit = predict(Mdl,test_x);
 simout=[simout , yfit];
 
 end
 
for i=1:ycn
y1=confirm_out(:,i);
y2=simout(:,i);
veiw_duibi(y1,y2,'Verification sample ');
[R,R2] = shandiantu( y1,y2 );
cha=sum(abs(y1-y2)) / numel(y1);
fprintf('µÚ%dÁÐÑéÖ¤Êý¾ÝµÄÆ½¾ùÎó²î%2.2f%%  \n',i,cha);
end

save svr %±£´æÍøÂç

   
