# Supplementary material for: Adrenal SGLT1 or SGLT2 as predictors of atherosclerosis under chronic stress based on a computer algorithm
Source: PeerJ. 2023 Aug 30;11:e15647. doi: 10.7717/peerj.15647 (PMC10474830; doi:10.7717/peerj.15647)
Supplement: Supplemental Information 1 [file peerj-11-15647-s001.zip › Raw Data/SVM Code/maxmin_guiyihua.m]

function [ all,x_ps,y_ps ] = maxmin_guiyihua(all,xcn,ycn )
%×î´ó×îÐ¡Öµ¹éÒ»»¯ ¡¾-1 1¡¿
%ÊäÈëall  Ã¿ÐÐÎªÒ»×éÊý¾Ý£¬¶ÔÁÐ½øÐÐ¹éÒ»»¯
x_all=all(:,1:xcn);
[x_all,x_ps]=mapminmax(x_all',-1,1); %¹éÒ»»¯
x_all=x_all';

y_all=all(:,xcn+1:xcn+ycn);
[y_all,y_ps]=mapminmax(y_all',-1,1); %¹éÒ»»¯
y_all=y_all';
all=[x_all,y_all];

 
end
