# Supplementary material for: Adrenal SGLT1 or SGLT2 as predictors of atherosclerosis under chronic stress based on a computer algorithm
Source: PeerJ. 2023 Aug 30;11:e15647. doi: 10.7717/peerj.15647 (PMC10474830; doi:10.7717/peerj.15647)
Supplement: Supplemental Information 1 [file peerj-11-15647-s001.zip › Raw Data/SVM Code/MSE_RMSE_MBE_MAE.m]

function [MSE RMSE MBE MAE ] =MSE_RMSE_MBE_MAE(confirm_out,simout)
 %confirm_out ÕæÊµÑéÖ¤Öµ
 %sim_out   Ô¤²âÖµ
 N=length(simout);
 MSE=sum( (simout-confirm_out).^2 ) /N  ;  %¾ù·½Îó²î
 RMSE=sqrt(sum( (simout-confirm_out).^2 ) /N );  %¾ù·½¸ùÎó²î
 MAE=sum( abs(simout-confirm_out) ) /N ; %Æ½¾ù¾ø¶ÔÎó²î
 MBE=sum( simout-confirm_out ) /N ;%Æ½¾ùÆ«²î

end
