# Supplementary material for: Adrenal SGLT1 or SGLT2 as predictors of atherosclerosis under chronic stress based on a computer algorithm
Source: PeerJ. 2023 Aug 30;11:e15647. doi: 10.7717/peerj.15647 (PMC10474830; doi:10.7717/peerj.15647)
Supplement: Supplemental Information 1 [file peerj-11-15647-s001.zip › Raw Data/SVM Code/read_excel.m]

function [ samp,biaotou,lietou ] = read_excel(start_row,start_col,tou_flag,DirName,sheetname)
%tou_flag 0 ÎÞ±íÍ·ÁÐÍ·
%         1 excel±íÖÐ´æÔÚ±íÍ·£¬ÎÞÁÐÍ·£¬±íÍ·µÄ³¤¶ÈÓëÊý¾ÝµÄÁÐÊýÏàµÈ
%         2 excel±íÖÐ´æÔÚ±íÍ·£¬´æÔÚÁÐÍ·¡£±íÍ·µÄ³¤¶ÈÎª£ºÊý¾ÝµÄÁÐÊý+1 £» ÁÐÍ·µÄÐÐÊýÓëÊý¾ÝµÄÐÐÊýÏàµÈ¡£
%         ¿ÉÒÔÖ±½ÓÓÃsave_excelº¯ÊýÐ´Èë
%´ÓµÚ¼¸ÐÐ µÚ¼¸ÁÐ¿ªÊ¼¶Á
 %¶Áexcel±í£¬È¥µôisnan ¿ÕµÄÇé¿ö
%   [filename,pathname,fileindex]=uigetfile('*.*','Ñ¡ÔñÑµÁ·EXCELÎÄ¼þ','*.*','Multiselect','on'); 
%     if ischar(filename) %Ö»ÓÐÑ¡ÔñÁËÎÄ¼þ²Å½øÐÐÒÔÏÂ¼Æ
%        DirName=[pathname filename];
%     else
%         error('Ñ¡ÔñÁËÒ»¸ö¿ÕÎÄ¼þ');
%     end
if nargin==4
[ndata, text, data]  = xlsread(DirName );%¶ÁEXCELÎÄ¼þ
end
if nargin==5
 [ndata, text, data]  = xlsread(DirName,sheetname );%¶ÁEXCELÎÄ¼þ
end
clear ndata;%É¾³ý±äÁ¿
clear text;%É¾³ý±äÁ¿


[row,col]=size(data); 

samp=zeros(row,col);  
 
for i=start_row:row % 
    for j=start_col:col % 
    tmp=data{i,j}; %È¡³öExcelÖÐµÄÃ¿¸öÊý¾Ý
        if ischar(tmp)
            samp(i,j)=str2double(tmp); %¸´ÖÆµ½ ²âÊÔÊý¾Ý¾ØÕóÖÐ
        else
            samp(i,j)=tmp;
        end
    end    
end
samp=samp(start_row:end,start_col:end);% 
 
%=============È¥µôÄ³ÁÐÈ«ÊÇNAN
p_lie=[];
for j=1:size(samp,2);
    p=find(isnan( samp(:,j) )==1);
    if length(p)~=size(samp,1) %·ÇÈ«²¿ÊÇNAN
    p_lie=[p_lie,j];
    end
end
samp=samp(:,p_lie);
%=============È¥µôÄ³ÁÐÈ«ÊÇNAN Íê±Ï


p=find(isnan( samp(:,1) )==0);
n=size(samp,2);%ÁÐ
for i=1:n
    pi=find(isnan( samp(:,i) )==0);
    p=intersect(p,pi);
end
samp=samp(p,:);


[m,n]=size(samp);
if tou_flag==0
    biaotou=[];
    lietou=[];
end

if tou_flag==1
biaotou=data(1,1:n); %±íÍ·
lietou=[];
end

if tou_flag==2
biaotou=data(1,1:n+start_col-1); %±íÍ·
lietou=data(2:end,1:start_col-1);  %ÁÐÍ·
lietou=lietou(p,:); %¿ÕÐÐµÄÁÐÍ·È¥µô
end

%Ä³ÁÐÈç¹ûÍêÈ«ÏàÍ¬,Î´ÁËÔÚGA»òBPÖÐ²»±¨´í£¬ÐèÔÚ×îºóÒ»ÁÐ¼ÓÈë1%µÄ£¬µ÷ÕûÎª²»Ò»Ñù
[m,n]=size(samp);
for j=1:n
    very_lie=samp(:,j);
    if length( unique(very_lie) )==1 %È«ÁÐ¶¼ÊÇÒ»ÑùµÄ
        samp(m,j)=samp(m,j)*1.01;
    end
end

end
