# Supplementary material for: Adrenal SGLT1 or SGLT2 as predictors of atherosclerosis under chronic stress based on a computer algorithm
Source: PeerJ. 2023 Aug 30;11:e15647. doi: 10.7717/peerj.15647 (PMC10474830; doi:10.7717/peerj.15647)
Supplement: Supplemental Information 1 [file peerj-11-15647-s001.zip › Raw Data/SVM Code/shandiantu.m]

function [R,R2] = shandiantu( confirmout,simout )
%»­³öÉ¢µãÍ¼£¬
%¼ÆËãR·½£¬Ïà¹ØÏµÊý
%R Ïà¹ØÏµÊý
%R2 R·½
  out1=confirmout; out2=simout;
  tmp= corrcoef(out1,out2);
  R=tmp(2,1); % Ïà¹ØÏµÊý
  
  xs=out1;
  ys=out2;
  if size(xs,1)==1
     xs=xs';  %×ªÖÃÎªÁÐ
  end
 if size(ys,1)==1
    ys=ys'; %×ªÖÃÎªÁÐ
 end

  xs=[ones(size(xs,1),1),xs];%¼ÓÈëÒ»ÁÐÈ«¶¼ÊÇ1µÄÁÐ£¬×÷Îª³£ÊýÏî
  r= regress(ys,xs);%ÀûÓÃ×îÐ¡¶þ³Ë·¨Çó¾Ö²¿ÖÐÐÄÏßµÄÐ±ÂÊkºÍb
  k=r(2);
  b=r(1);

  figure;
  plot(xs(:,2),ys,'r.');hold on;
  xlabel('Actual Value');
  ylabel('Predicted value');
  title('Scatter fitting diagram');
  xmin=min(min([out1 out2]));
  xmax=max(max([out1 out2]));
  axis([xmin xmax xmin xmax]);
  x1=min(out1);x2=max(out1);
  y1=k*x1+b;
  y2=k*x2+b;
  plot([x1 x2],[y1 y2],'b');
  if b >0
  str=sprintf('y=%4.4f*x+%4.4f',k,b);
  end
    if b <0
  str=sprintf('y=%4.4f*x%4.4f',k,b);
    end
   if b ==0
  str=sprintf('y=%4.4f*x',k);
    end
  
  x=(xmax+xmin)/2;%È¡×ø±êµÄÖÐµã
  y=x;
  y=y-(x-xmin)/3;
 
  text(x,y,str);
  

R2=1-sum( (out1-out2).^2   ) / sum(   (out1-mean(out1)).^2       );
  str=sprintf('R^2=%4.4f\nr=%4.4f',R2,R);
    y=y-(x-xmin)/4;
  text(x,y,str);
grid on
  
end
