# Supplementary material for: Adrenal SGLT1 or SGLT2 as predictors of atherosclerosis under chronic stress based on a computer algorithm
Source: PeerJ. 2023 Aug 30;11:e15647. doi: 10.7717/peerj.15647 (PMC10474830; doi:10.7717/peerj.15647)
Supplement: Supplemental Information 1 [file peerj-11-15647-s001.zip › Raw Data/SVM Code/veiw_duibi.m]

function [   ] = veiw_duibi( confirm_out,simout,titlestr)
%     Èë¿Úconfirm_out  simout
%     Ö»ÏÔÊ¾simoutÊÇÒ»Î¬µÄ
 [m1,n1]=size(simout);
 [m2,n2]=size(confirm_out);
  
 if m1*n1~=m2*n2
     error('Á½¸öÏòÁ¿ÊýÁ¿²»Ò»ÖÂ');
 end
 
 if m1~=m2
     simout=simout'; %×ªÖÃ
 end

k=1.5;
 
    figure; %Ñù±¾ÖµÓëÊµ¼ÊÖµ¶Ô±È
 
    plot(confirm_out,'b-','LineWidth',k);hold on;
    plot(simout,'r-','LineWidth',k);
    title(strcat(titlestr,'comparison'));xlabel('Sample number');ylabel(' ');
    residuals =confirm_out-simout; %¼ÆËãÎó²î
    axis tight;


    grid on;hold off;
    legend('Actual value','Predicted value');
    
    figure
    bar(  abs(residuals) ,'b');
    xlabel('Sample number');ylabel('Absolute error');   
     axis tight;
     grid  on

     figure
     ploterrhist(double(residuals))
     grid on

    figure; %Îó²î°Ù·Ö±È
   
    residuals =confirm_out-simout; %¼ÆËãÎó²î
    y=abs( (residuals./confirm_out)*100 ); y(find(y >100))=100;
    plot(y,'b-','LineWidth',k);hold on;
    xlabel('Sample number');ylabel('Percentage of error');
    axis tight;
     grid on
end
